# Supplementary material for: Orthohantavirus diversity in Central-East Argentina: Insights from complete genomic sequencing on phylogenetics, Geographic patterns and transmission scenarios
Source: PLoS Negl Trop Dis. 2024 Oct 9;18(10):e0012465. doi: 10.1371/journal.pntd.0012465 (PMC11493241; doi:10.1371/journal.pntd.0012465)
Supplement: S1 Table — (XLSX) [file pntd.0012465.s001.xlsx]

## Sheet: Hoja2
		Coverage (%)
		Bait-enrichment			Amplicon-enrichment
	ID	S	M	L	S	M	L
	BA02-C1f	0	0	0	97.6	0	0
	BA02-C1s	99.2	98.3	15.2	nd	nd	98.2
	BA02-C2d2	99.2	98.5	67.6	nd	nd	98.2
	BA02-C2d1	99.4	96.2	0	nd	nd	98.9
	BA02-C2m	99.5	98.6	27.8	nd	nd	98.2
	BA02-C3-1	94.6	90.2	0	nd	95.8	98.3
	BA02-C3-2	99.5	98.2	0	nd	nd	98.7
	BA02-C3-4	97.4	98.0	21.1	nd	nd	98.3
	BA17-SD1583	96.6	88.1	0	nd	97.9	0
	BA16-LJC1557	99.0	98.4	10.7	nd	nd	98.2
	BA10-A1-1	0	0	0	97.0	97.3	0
	BA10-A1-2	85.7	97.3	0	97.6	0	0
	BA11-A2-1	97.2	78.1	0	nd	95.9	0
	BA11-A2-2	0	0	0	97.3	0	0
	ER19-SP1693	nd	nd	nd	99.3	99.4	99.9
	BA18-RR1620	nd	nd	nd	98.6	99.3	99.9
	BA18-LD1633	nd	nd	nd	97.5	98.9	99.9
	CO-Of53	nd	nd	nd	99.9	99.9	0
	Plata-URU	nd	nd	nd	99.7	0	0
	nd: not determined
